# Supplementary material for: Ultrahypofractionated Radiotherapy versus Conventional to Moderate Hypofractionated Radiotherapy for Clinically Localized Prostate Cancer
Source: Cancers (Basel). 2021 Dec 31;14(1):195. doi: 10.3390/cancers14010195 (PMC8750001; doi:10.3390/cancers14010195)
Supplement: Supplementary file 1 [file cancers-14-00195-s001.zip]

Archive with 1 entries (1 files):
- cancers-1452309-supplementary.xlsx
