# Supplementary material for: Ultrahypofractionated Radiotherapy versus Conventional to Moderate Hypofractionated Radiotherapy for Clinically Localized Prostate Cancer
Source: Cancers (Basel). 2021 Dec 31;14(1):195. doi: 10.3390/cancers14010195 (PMC8750001; doi:10.3390/cancers14010195)
Supplement: Supplementary file 1 [file cancers-14-00195-s001.zip › cancers-1452309-supplementary.xlsx]

## Sheet: Supple Table S1 after mathing 
Supplemental Table S1. Patients characteristics between ultrahypofrationated and conventional to medium hypofractionated radiotherapy after propensity score matching.
Variables	Group	DeRT	UHF	p - value
		(n = 213)	(n = 213)
*Age2 (%)	≤74	146 ( 68.5)	146 (68.5)	1
	75≤	67 ( 31.5)	67 (31.5)
*iPSA10 (%)	≤10	135 ( 63.4)	135 (63.4)	1
	10<	78 ( 36.6)	78 (36.6)
*T3 (%)	≤2	188 ( 88.3)	188 (88.3)	1
	3≤	25 ( 11.7)	25 (11.7)
*Gleason score sum (%)	≤7	157 ( 73.7)	157 (73.7)	1
	8≤	56 ( 26.3)	56 (26.3)
*NCCN (%)	High	66 ( 31.0)	66 (31.0)	1
	Intermediate	116 ( 54.5)	116 (54.5)
	Low	31 ( 14.6)	31 (14.6)
*ADT(%)	No	87 (40.8)	87 (40.8)	1
	Yes	126 (59.2)	126 (59.2)
DeRT = dose escalated radiotherapy, UHF = ultrahypofractionated radiotherapy
* variables used to matching

## Sheet: Supplemntal Table S2. 
Supplemental Table S2. Patients characteristics between H-UHF and L-UHFgroups.
Variables	Group	L- UHF	H-UHF	p-value
		(n=162)	(n=91)
Age		72.00 [54.00, 86.00]	73.00 [54.00, 86.00]	0.125
iPSA (mg/ml)		7.81 [1.70, 87.60]	9.60 [3.90, 188.00]	0.024
T (%)	≤T2a	125 (77.2)	60 (60.0)	<0.001
	T2b or c	30 (18.5)	53 (58.2)
	T3≤	7 ( 4.3)	18 (19.8)
GS (%)	≤6	44 (27.2)	12 (13.2)	0.002
	7	91 (56.2)	49 (53.8)
	8≤	27 (16.7)	30 (33.0)
NCCN (%)	High	30 (19.6)	37 (37.0)	<0.001
	Intermediate	104 (64.2)	49 (53.8)
	Low	28 (17.3)	5 ( 5.5)
EQD2Gy (α/β＝1.5)		91.00 [85.00, 97.00]	108.00 [108.00, 108.00]	<0.001
Follow-up periods	(months)	30.70 [22.00, 97.00]	36.00 [24.00, 77.00]	<0.001
Total dose	(Gy)	35.62 [32.00, 36.25]	36.00 [36.00, 36.00]	1
Fraction. No		5.00 [4.00, 5.00]	4.00 [4.00, 4.00]	<0.001
Fraction. Size	(Gy)	7.30 [7.00, 8.50]	9.00 [9.00, 9.00]	<0.001
ADT (%)	Yes	83 (51.2)	66 (72.5)	0.001
	No	79 (48.8)	25 (27.5)
Total ADT duration	(months)	2.50 [2.00, 48.00]	8.00 [2.00, 51.00]	<0.001
Neo ADT (%)	Yes	77 (47.5)	66 (72.5)	0.001
	No	85 (52.5)	25 (27.5)
Neo. duration	(months)	6.00 [1.00, 48.00]	6.00 [3.00, 24.00]	0.001
Adjuvant ADT (%)	Yes	41 (25.3)	40 (44.0)	0.038
	No	121 (74.7)	51 (56.0)
Adjuvant duration	(months)	1.00 [3.00, 30.00]	24.00 [1.00, 39.00]	0.206
Bold values indicate statistically significance
EQD2Gy = = nd（[α/β]+d)/([α/β]+2): n = Number of treatment fractions : d = Dose per fraction in Gy, α/β = 1.5
DeRT = dose escalated radiotherapy, UHF = ultrahypofractionated radiotherapy
L-UHF = low dose UHF EQD2 <100 Gy1.5 (α/β＝1.5)
H-UHF = high dose UHF EQD2 ≥ 100 Gy1.5 (α/β＝1.5)
